# Supplementary material for: Perceptions of cervical cancer prevention on Twitter uncovered by different sampling strategies
Source: PLoS One. 2019 Feb 11;14(2):e0211931. doi: 10.1371/journal.pone.0211931 (PMC6370210; doi:10.1371/journal.pone.0211931)
Supplement: S1 File — (XLSX) [file pone.0211931.s001.xlsx]

## Sheet: Top Ranked Sample
Excerpt Copy
1. Well-woman visits: $0. 2. Cervical cancer screenings: $0. 3. Birth control: $0. 4. Mammograms: $0. #Obamacare, http://t.co/eeG8EZXMSR
Planned Parenthood provides affordable: Pap smears Breast exams STD&amp;HIV tests Contraception Sex education &amp; more #mybodymychoice
Question: text; Answer: The only thing that would make saying "pap smear" grosser is if it was "pap schmear."
Question: text; Answer: Primary cervical cancer prevention begins with #HPV vaccination of girls aged 9-13 years, before they become sexually active
Question: text; Answer: Smartphones can detect everything from an ear infection to cervical cancer. http://t.co/kwxJ4CnEJi http://t.co/lrZYrdRxVL
Question: text; Answer: Pap smear sounds like an ice cream flavor at Ben &amp; jerry's
Question: text; Answer: Cocaine, the best drug on the planet. Killing more cunts than cervical cancer.
Question: text; Answer: A fabreeze commercial where they unblindfold someone who is in the exam room where Honey Boo Boo's Mom is getting a pap smear.
Question: text; Answer: He knows this because of his last pap smear there. https://t.co/NxhkBLEsiW
Question: text; Answer: #SmearForSmear: Cervical cancer charity urges public to join smeared lipstick selfies campaign http://t.co/pkwMFpyab5 http://t.co/w8vBhp1atQ
Question: text; Answer: An experimental cervical cancer vaccine shows promise | http://t.co/cBJyHxrq (via @TIMEHealthland)
Question: text; Answer: A mother with cervical cancer sat in Tillis' office for &gt;10 hrs to petition him to expand Medicaid. His short answer - no. #MoralMonday
Question: text; Answer: #PakistanPraysForIK thanks for all the breast and cervical cancer awareness, Pakistan has the highest rate of sufferers! Thanks for SKMT!
Question: text; Answer: Model, 19, dies from cervical cancer - sign the petition and make a difference #SophiesChoice http://t.co/qhtW1tE3jY http://t.co/7EPdehVFWJ
Question: text; Answer: Nairobi Women's Hospital are offering free breast cancer check and Pap smear every Saturday this month. Share widely
Question: text; Answer: Does PM know how many pap smears &amp; prostate exams will be avoided because the Govt GP tax discourages patients from seeing a doctor? #auspol
Question: text; Answer: More heartbreaking: Woman has known she has cervical cancer for a year. Untreated because she doesn't have insurance: http://t.co/pPDDr7VM
Question: text; Answer: Women with circumcised partners are less likely to get cervical cancer.
Question: text; Answer: New Gardasil vaccine protects against additional 5 strains that cause cervical cancer http://t.co/AIKBlBJ7kw
Question: text; Answer: Guys who have long nails, no one needs a semi annual Pap smear Trim. Those. Nails.
Question: text; Answer: Pap smears should be illegal, a man obviously came up with that procedure. Asshole!!
Question: text; Answer: Don't know about you, but we won't be going to a anesthesiologist for a Pap smear anytime soon‰ Õhttp://t.co/dl1fcudVPk http://t.co/Z1aOcadazQ
Question: text; Answer: Researchers estimate that HPV throat cancer in men will be more common than cervical cancer in women in the US: http://t.co/XxtiMDccyj
Question: text; Answer: AMAZING! Simple vinegar test (instead of costly pap smear) cuts cervical cancer deaths among Indian women by 1/3rd http://t.co/mXZVdgIwSD
Question: text; Answer: PLS GET YOUR KIDS VACCINATED SO THEY DONT GET CERVICAL CANCER OR GIVE HPV TO SOMEONE. U THINK PPL ENJOYED POLIO? IT'S 2014. FKN ACT LIKE IT.
Question: text; Answer: One GOP frontrunner implies that a woman is a bimbo. The other says Pap smears aren't women's heath. Another is Ted Cruz.
Question: text; Answer: In sub-Saharan Africa, 34.8 new cases of cervical cancer are diagnosed per 100,000 women annually. In North America, 6.6 #GLOBOCAN2012
Question: text; Answer: #SecondarySchoolMemories punching girls in the arm after they had the cervical cancer jab
Question: text; Answer: A single HPV shot may be enough to prevent cervical cancer | http://t.co/yt8HwOAnzr (via @TIMEHealthland)
Question: text; Answer: Newlywed deemed "too young" for pap smear dies from cervical cancer: http://t.co/4voUZnL2kJ http://t.co/i4i5OkoAm4
Question: text; Answer: Kanker leher rahim atau kanker serviks adalah satu satunya kanker yang dapat dideteksi dengan pap smear. #BD
Question: text; Answer: 2014: WHO guide launched to prevent and control #cervical cancer, one of world‰Ûªs deadliest forms of #cancer for women http://t.co/AX7hizbQgd
Question: text; Answer: HeLa, the oldest living cell line used in research, came from cervical cancer cells from a patient in 1951! ---&gt; http://t.co/bptPIdlt
Question: text; Answer: My friend had got a routine Pap smear at Planned Parenthood. They found cancerous cells and treated her. She was uninsurable. #exposepp
Question: text; Answer: Bila anda sudah menikah dan berumur antara 30 - 65 th, silakan melakukan pap smear setiap 3 tahun utk deteksi dini kanker serviks. #tipkes
Question: text; Answer: #EurekaMag High prevalence of abnormal Pap smears among young women co-infected with HIV in rural South Africa ‰ÛÒ‰Û_ http://t.co/34k0Fm65vs
Question: text; Answer: Yeah dude. Call ‰Û÷em and see if you can get a pap smear at a colonoscopy clinic. Like I did. http://t.co/sSKtJLoTW1 https://t.co/Khxm4RoIeC
Question: text; Answer: Meet Makerere University students that have developed an app to prevent cervical cancer http://t.co/6WjBu8OeBt http://t.co/flSanXULsz
Question: text; Answer: *quietly tries to pop open bottle of champagne during pap smear*
Question: text; Answer: Cervical cancer can be prevented. Remind women you care about to get a Pap test. Send an e-Card. #cancer http://t.co/5rvQHtwO
Question: text; Answer: @Palomafaith http://t.co/qVbJkoA5Tj Sophie age 19 died yesterday ofcervical cancer please retweet and sign to get age lowered for smears!! X
Question: text; Answer: Cervical cancer screening is testing for pre-cancer and cancer among women who have no symptoms and may feel perfectly healthy
Question: text; Answer: A virus called #HPV can cause cervical cancer, but vaccines can help prevent the disease: http://t.co/xQfsJSpzPI http://t.co/WXGwgSI0vP
Question: text; Answer: It's #Cervical Health Awareness Month. 12,000 cases of cervical cancer are diagnosed yearly. Learn more here: http://t.co/bfliVXxM #HPV
Question: text; Answer: Over 866,000 pap smears &amp; breast exams combined ‰ÛÓ but @IsaacLatterell said PP is #WorseThanISIS. What do YOU think? http://t.co/c9taoWMHz3
Question: text; Answer: What is human papillomavirus (#HPV)? http://t.co/3DUyhOq2jA
Question: text; Answer: Yeah, screw that lion. He was probably handing out condoms and doing cervical cancer screenings on the side. https://t.co/jRRiPM8MAt
Question: text; Answer: The states where fewer kids get the HPV vaccine have higher rates of cervical cancer http://t.co/KwKdFngFR6 http://t.co/hPBX1Vwv1I
Question: text; Answer: #Vaccine against human papillomavirus (HPV) types 16 &amp; 18 is used to prevent cervical cancer http://t.co/LDKwhZNWMU
Question: text; Answer: HPV vaccination could reduce global deaths from cervical cancer by two-thirds http://t.co/KyMlOhkYrw #WorldCancerDay http://t.co/4dKTOIW964
Question: text; Answer: Also gone if Romney repeals Obamacare: full coverage of preventative care, like contraception, mammograms, pap smears. #debate
Question: text; Answer: Nairobi Womens Hospital offering free breast cancer check and Pap smear every Saturday this month.Please RT
Question: text; Answer: Sorcha Glenn was too young for a pap smear. At 23, she died of cervical cancer. http://t.co/3pUqmRjJg1
Question: text; Answer: Botswana Doctors Stop Cervical Cancer With A Vinegar Swab http://t.co/vsqUgnbC
Question: text; Answer: Women with circumcised partners are less likely to get cervical cancer.
Question: text; Answer: Claiming 250,000 deaths a year worldwide, cervical cancer is the second leading female cancer in the world: http://t.co/03TvyBo5Qu
Question: text; Answer: Push for girls to be vaccinated against cervical cancer in S'pore. Just 4% of women are protected against the cancer http://t.co/h45vL1Kh
Question: text; Answer: Bernie Sanders wrote that cervical cancer is caused by lack of sex. He is Todd Akin. But since he's a Dem, whatever.
Question: text; Answer: TT I survived cervical cancer but cry like a bitch when I get a paper cut and when they forget the dipping sauce for my nuggets
Question: text; Answer: Rush Limbaugh just played clip of Jay Carney &amp; said "Have you had a pap smear, Jay? You need one." Ever the champ. of reproductive health!
Question: text; Answer: Young mother dies from cervical cancer because she was too young for a smear test http://t.co/H3gaKeTzQH http://t.co/mv9lRObfFb
Question: text; Answer: January is Cervical Cancer Awareness Month. Spread awareness of this preventable disease by supporting - http://t.co/3PKt18NtZG
Question: text; Answer: Guys join me and help raise awareness for cervical cancer this jan. Get screened FREE at GKLF 1a Unity rd off ... http://t.co/bbTzvgq0
Question: text; Answer: @louiespence Girl of 19 sadly lost battle with cervical cancer, could you RT and sign this please http://t.co/HrO7b31w4r #SophiesChoice x
Question: text; Answer: Newman closes Breastscreen Qld, plus bowel and cervical cancer screening http://t.co/y6pBLILs Naive madness from fools
Question: text; Answer: Testing women for HPV first, instead of traditional smear to detect abnormal cells, could prevent 600 cases of cervical cancer a year in uk
Question: text; Answer: Celebrations At KNH After Doctors Discovered Permanent Cure For Cervical Cancer, The First One In The World... http://t.co/eSXc8jB9zi
Question: text; Answer: HPV causes 99% of cervical cancer cases and smoking only increases the risk. Another reason to stop smoking! #MayoClinicRadio
Question: text; Answer: Today in 2012, Yvette Wilson dies of cervical cancer [Friday, Def Comedy Jam, Moesha, Poetic Justice, The Parkers] http://t.co/85GPBaTrZ4
Question: text; Answer: Nairobi Women's Hospital are offering free breast cancer check and Pap smear every Saturday this month. Share widely
Question: text; Answer: Women encouraged to post selfies under #SmearForSmear to promote cervical cancer tests http://t.co/XcERUbxeoJ http://t.co/Y9ge1fCiJR
Question: text; Answer: Women with circumcised partners are less likely to get cervical cancer.
Question: text; Answer: The Papal visit to the U.S was marked by protestors trying to discredit the Pope. The Vatican called it a Pap Smear campaign.
Question: text; Answer: Women below age of 25 CAN be tested for cervical cancer. Women with symptoms need diagnostic tests not #smeartests http://t.co/lw342MsJV8
Question: text; Answer: I went to @PPact when I was out of college &amp; didn't have insurance. They're so evil they gave me a Pap smear &amp; birth control. #worsethanisis
Question: text; Answer: this gave me cervical cancer https://t.co/nqEwgAK510
Question: text; Answer: 2. Prosedur pap smear adalah dengan pengumpulan sel mulut rahim/serviks untuk dilakukan pemeriksaan di bawah mikroskop. #PapSmear
Question: text; Answer: Planned Parenthood provides 500k breast exams, 400k cervical cancer screenings per year‰ÛÓI #StandWithPP to protect their essential services.
Question: text; Answer: January is National Cervical Cancer Screening Month. RT for the women and young women in your life: https://t.co/UNpKz34RMe
Question: text; Answer: WOMEN PLS READ&gt;&gt; RT @kimg5577 I'm 35 battling cervical cancer. Plz plz help me RT importance for all women to have their annual check ups!
Question: text; Answer: Currently there are two #HPV vaccines which protect against both HPV 16 and 18, which are known to cause 70% of cervical cancers
Question: text; Answer: It's the start of Cervical Cancer Prevention Week. Make a pledge to attend screening &amp; reduce your risk http://t.co/mihwlOo8Dt #CCPW
Question: text; Answer: As many as 93% of cervical cancer cases could be prevented by screening &amp; HPV vaccination. http://t.co/WV21157X5r via @CDC_Cancer #gyncsm
Question: text; Answer: Exposure to the human papillomavirus (HPV) may also lead to the development of anal warts andåÊanal cancer #MySexuality
Question: text; Answer: Meet Makerere University students that have developed an app to prevent cervical cancer https://t.co/mWFEuzhPmQ http://t.co/drBO2W9RxE
Question: text; Answer: Free cervical cancer screening now on going @No 1A unity road, off Mobolaji Bank Anthony Way Ikeja from now till Feb 4th Mon-Fri 9am - 4pm
Question: text; Answer: Vaccine for cervical cancer to cost about Rs 100: Abdul Kalam http://t.co/PM19U7uGnV
Question: text; Answer: The Pap test and the HPV test are cervical cancer screening tests. Here's how they are used: http://t.co/KZ5RtJdDTO http://t.co/8c3Q5NTsvE
Question: text; Answer: RT @LEBassett: Just tried to make an appointment for a pap smear at the ER. They said the wait was seven years.
Question: text; Answer: For more information and advice about cervical cancer, see our helplines: http://t.co/XvezNnUc3X
Question: text; Answer: Look, ladies, if mammograms and pap smears and these things Planned Parenthood does are so important, then why don‰Ûªt men need them?
Question: text; Answer: Help prevent Cervical Cancer with @JoTrust Post your picture and nominate your friends! _ÙÕÏ#SmearForSmear http://t.co/u2rmkcMBqm
Question: text; Answer: Early detection and treatment can prevent up to 75% of cervical cancers. Info on #screening: http://t.co/I9PmAbUxq1 http://t.co/82m3BE0A6J
Question: text; Answer: Smartphones are capable of detecting everything from an ear infection to cervical cancer: http://t.co/CbD91V6Tjc
Question: text; Answer: FACT: Bernie Sanders also believes that cervical cancer is caused by women not having enough sex. I kid you not. https://t.co/Kgpz1k6SvF
Question: text; Answer: [one leg in stirrup] *sits up* Lol Pap smear? More like Nap smear, amirite? SIR THIS IS CVS AND THAT'S A BLOOD PRESSURE MACHINE! LEAVE NOW!
Question: text; Answer: Take part in cancer screening programmes for bowel cancer (men, women), breast &amp; cervical cancer (women) http://t.co/eyGpYOm1Bk #CancerCode
Question: text; Answer: Pants on Fire! @TXDemParty says if #HB2 passes, El Pasoans must drive to San Antonio for cervical cancer tests http://t.co/CQtrimMAB6
Question: text; Answer: Do the fellas even know why breast exams are so critical, &amp; different from a mammogram? Or a Pap smear? These are important for our health!
Question: text; Answer: 10 Warning Signs of Cervical Cancer You Should Not Ignore&gt;&gt;&gt;&gt;&gt;&gt;&gt;&gt;http://t.co/4gYjBYsZv8 http://t.co/Dt6J9V4EBv
Question: text; Answer: Pap smear: pengambilan sampel sel dari leher rahim/serviks untuk dilakukan pemeriksaan di bawah mikroskop. #BlogDokter
Question: text; Answer: Good thing the guys who are trying to stop women from getting Pap smears won't do anything about gun violence.
Question: text; Answer: HPV is the primary cause of cervical cancer. We have a vaccine for HPV. If you are in a position to, please get your daughter inoculated.
Question: text; Answer: January is Cervical Cancer Awareness Month. Learn more about cervical cancer at http://t.co/GLp3zqkm #HPV #cervicalcancer
Question: text; Answer: @TheDemocrats Yeah, GOP is crazy. FACT: @BernieSanders said cervical cancer is linked to women not having enough sex https://t.co/LASw9ym0H4
Question: text; Answer: New @WHO guide on preventing &amp; controlling cervical cancer is now online, see: http://t.co/RNvAfWi7B7
Question: text; Answer: @MrDDyer My 19 year old friend was diagnosed with cervical cancer please sign &amp; RT #SophiesChoice https://t.co/mNaF5Zab6R
Question: text; Answer: I hope mourinho's wife get cervical cancer and hes forced to retire from management and leave chelsea the fuck alone #CFC #mata #mourinho
Question: text; Answer: Church schools deny girls life saving cervical cancer jabs on religious grounds. Disgraceful. http://t.co/LO11IN2t
Question: text; Answer: Black and Asian girls far less likely to have cervical cancer HPV jab says survey in 13 London schools: http://t.co/Gqt6eJCul9
Question: text; Answer: Men of Obamacare, I hope you go in and get your annual pap smears now since you're paying for it.
Question: text; Answer: This is your regular reminder to go and get that overdue smear done. SERIOUSLY SO IMPORTANT: "Cervical cancer rates in under 35s soar 60%"
Question: text; Answer: .@FoxNews I‰Ûªm hearing glitches on ACA websites are much, much worse than going bankrupt from cervical cancer treatment.
Question: text; Answer: brb headed to the gas station to get an IUD inserted, and then off to the grocery store to get a pap smear http://t.co/riUVsfAx6k
Question: text; Answer: REGRAM flackcaroline I'm making a mark on cervical cancer share your pic of you wearing red lippy for‰Û_ http://t.co/llOKL5HiFF
Question: text; Answer: I just supported Prevent Cervical Cancer! on @ThunderclapIt // @hpvepidemic http://t.co/m7LUje5ap6 _ÙÔ_Ù_ #HPV #Cancer #Vaccine #Vaccines #ACA
Question: text; Answer: Healthy Foods Prevent Cervical Cancer http://t.co/Qoqm4GCEvJ #cancer #cancerherb
Question: text; Answer: Thanks to #PlannedParenthood (one of MANY reasons) dirt-poor 19 yo me was able to find out I didn't have cervical cancer after irregular pap
Question: text; Answer: Did you know: cervical cancer is the 3rd most common cancer affecting women worldwide? #cxca https://t.co/jfOSdxIP6t
Question: text; Answer: Whats black and eats pussy? Cervical cancer!
Question: text; Answer: Simple vinegar test slashed cervical cancer death rates by one-third in a remarkable study: http://t.co/94JRGa4Okg -CC
Question: text; Answer: If detected early many types of #cancer such as breast cancer, cervical cancer, colorectal cancer can be successfully cured #WorldCancerDay
Question: text; Answer: Smartphones are capable of detecting everything from an ear infection to cervical cancer: http://t.co/Rk3Qvzq8xB http://t.co/5P5mjX7wpj
Question: text; Answer: A guy w/ a Jesus avatar just tweeted "@sarahksilverman I hope you get cervical cancer" to me http://t.co/MiMkI9ahA5
Question: text; Answer: Cervical cancer campaign #smear4smear I nominate @elizhilfigz @missjourdandunn elenaora‰Û_ http://t.co/9UPirfQKlG
Question: text; Answer: Help make it happen for Fight Against Cervical Cancer on #indiegogo #FightAgainstCancer #Health #SaraAhmedJacobs https://t.co/0qd2ynmFbC
Question: text; Answer: @thisisdavina Did u know 65% more women die from a brain tumor than from cervical cancer? Pls RT &amp; help raise awareness #braintumorthursday
Question: text; Answer: Ok, #GOPDebate. Defund planned parenthood??? Any1 remember REALITY B4 Roe v Wade? These candidates all need a Pap smear right now!
Question: text; Answer: Honey Boo Boo was created in a lab when a scientist accidentally spilled Mountain Dew on the pap smears of prostitutes.
Question: text; Answer: Cervical cancer is the leading cause of cancer deaths for women in Africa: http://t.co/N3G0qxkBJ3 http://t.co/Vl8xDTomhs
Question: text; Answer: A guy just tried bragging to me that he fucked a girl so hard that he gave her cervical cancer...nice one bro _ÙÔ_Ù_
Question: text; Answer: @MissKellyO I'm 35 and going thru cervical cancer. Plz help me RT reminder for all women to go for their annual check ups! So important!
Question: text; Answer: @lemontwittor girl at 19 passed from cervical cancer.. Please retweet and share the link xx http://t.co/CJPb1CYrQV
Question: text; Answer: When asked if copayments will deter Pap smears etc @TonyAbbottMHR says 'we can't keep borrowing to pay for services that can't be afforded'
Question: text; Answer: 9 women are diagnosed with cervical cancer everyday. Learn how you can prevent it with #SmearForSmear @JoTrust http://t.co/jXGTpq6OML
Question: text; Answer: Gonna regret it when u need that pap smear RT @phat_leee: I wear this shirt with pride @MeninistTweet http://t.co/RzADWN7Z1d
Question: text; Answer: Cancer screening is more than mammograms. It's also pap smears, colposcopy &amp; breast exams. #PinkOut
Question: text; Answer: GOP wants to shut down gov't to stop US women getting Pap smears while rewarding cos. who outsource to China, land of 330M forced abortions
Question: text; Answer: my mom won her battle against cervical cancer and you're telling me that it's IMPOSSIBLE for directioners to meet their idols? HAHA Fuck You
Question: text; Answer: Download the new WSJ ebook on a controversial and deadly medicine that treats cervical cancer. http://t.co/ZLoaTi01gK http://t.co/2KD4Kfm2K5
Question: text; Answer: Cervical cancer is the second most frequent cancer in women in the world and the third greatest cause of death from cancer in women
Question: text; Answer: LISTEN: Ugandan students have created a groundbreaking app which can detect signs of cervical cancer http://t.co/U50aTwmXpL
Question: text; Answer: My sisters and I just got our last round of injections to keep HPV and cervical cancer at bay! Every woman should ask their doc about it!
Question: text; Answer: Dont shed a tear, you queer. Grab a beer and give her a pap smear
Question: text; Answer: Religious schools rejecting cervical cancer vaccine. "Don't sin" is all nice but not a pragmatic public health strategy http://t.co/NTKA73EY
Question: text; Answer: We want you to get regular checkups and recommended screenings for breast, colon and cervical cancer. http://t.co/ppNAMygmRg
Question: text; Answer: Morning! Next week is Cervical Cancer Prevention Week ‰ÛÒ make sure you have your smear #CCPW x x x
Question: text; Answer: WHO recommends #HPV vaccination for girls aged 9-13 years as this is the most cost-effective public health measure against cervical cancer
Question: text; Answer: Girls its Cervical Cancer Awareness Week-don‰Ûªt put off your smears. So important! Follow the amazing @JoTrust for info and support. #CSAW x
Question: text; Answer: Too bad that pap smear ended so quickly.
Question: text; Answer: Millions of girls to be protected against cervical cancer by lower priced #HPV vaccine. Great news @gavialliance! http://t.co/Z1wELSII4e
Question: text; Answer: Things Jeb Bush doesn‰Ûªt consider "women‰Ûªs health issues" Cancer screenings Pap smears Breast exams Family planning http://t.co/qczdySb50h
Question: text; Answer: Cervical cancer is one of world‰Ûªs deadliest but most easily preventable forms of cancer for women http://t.co/KS4uYbNzcT
Question: text; Answer: 2 clarify: Dems running a Socialist who thinks cervical cancer caused by a lack of orgasms. But WE'RE the crazy party http://t.co/I6VXlNxxaw
Question: text; Answer: It's cervical cancer prevention week. The cancer is preventible yet 20% of women did not take up invitation for cervical screening in 2010..
Question: text; Answer: Tell someone you love about HPV cervical cancer screening today. #cxca https://t.co/jfOSdxIP6t
Question: text; Answer: #SMEARFORSMEAR raise awareness for cervical cancer and post a smear selfie... While you're at it..‰Û_ http://t.co/u7jEFIdPKu
Question: text; Answer: Scientists find no serious side effects to HPV vaccine. Scientists kicking cervical cancers ass: 1 Wannabe smart person @JennyMcCarthy: 0
Question: text; Answer: When the paparazzi releases an unflattering article about someone, is it called a pap smear?
Question: text; Answer: Hey fellas! Now that we're finally covered, let's all go down to the OBGYN and get our free pap smears! #CelebrateNationalMensPapSmearDay
Question: text; Answer: As part of Cervical Cancer Prevention Week, we encourage you to get checked #SmearforSmear #CCPW http://t.co/ncV0nhVVUs
Question: text; Answer: Girls don't put off till tomorrow what can save lives today. Cervical Cancer screening is important!Follow @JoTrust for info. #CSAW x
Question: text; Answer: Cervical cancer is the second most common #cancer in women, with an estimated 530,000 new cases every year http://t.co/3DUyhOq2jA
Question: text; Answer: The FDA recommends HPV tests over Pap tests to find cervical cancer. Here's why: http://t.co/4NzyBm20O1 via @CNNHealth
Question: text; Answer: Today was #myfirsttime I was denied a pap smear b/c Obamacare now requires 1 every 3 years instead of annually. Who's waging a war on women?
Question: text; Answer: As hundreds of girls fall ill in Colombian town, officials deny it is related to receiving cervical cancer vaccine http://t.co/MQRdfh11zn
Question: text; Answer: I schedule my gynecologist appointments on the same day that I fly because a TSA pat down followed by Pap smear basically means you got laid
Question: text; Answer: Cervical cancer campaign #smearforsmear georgiamayjagger I nominate zoeisabellakravitz‰Û_ http://t.co/nR4V3RMvJ1
Question: text; Answer: In 1991 I had a Pap Smear at PP. They found cancerous cells. It was caught early. They saved my life! Forever grateful to PP. #IStandWithPP
Question: text; Answer: Life-saving interventions for #cancer incl. cervical cancer screening, vax against hepatitis B &amp; HPV, palliative care for cancer patients
Question: text; Answer: Vaccine against human papillomavirus (HPV) types 16 &amp; 18 also protects strongly against oral #HPV infections http://t.co/LDKwhZNWMU
Question: text; Answer: [pap smear] Um doc? Notice anything new? "...No?" My hair... "Oh, looks nice!" YA KNOW WHAT? *takes feet out of stirrups* I have a headache.
Question: text; Answer: It‰Ûªs Cervical Cancer Prevention Week. Screening can help save thousands of lives every year. Read more at http://t.co/JtAgcVuo #CCPW
Question: text; Answer: Women who test negative for cervical cancer do not need to be screened for another 5 -10 years http://t.co/KS4uYbNzcT
Question: text; Answer: Nairobi Womens Hospital are offering free breast cancer check and Pap smear every Saturday this month. Please RT
Question: text; Answer: Smartphones are capable of detecting everything from an ear infection to cervical cancer: http://t.co/4PP3m53qXy http://t.co/WWc3gpHA3B
Question: text; Answer: Sorcha Glenn was 23 when she died of cervical cancer.@teamsorcha 2 days for 100,000 signatures http://t.co/AgfwyHyBoy http://t.co/1CzNMjcwrw
Question: text; Answer: Would rather get a pap smear with a rake than work on Mondays.
Question: text; Answer: BREAKING: House GOP votes to defund Planned Parenthood, replace all those pap smears and breast exams for poor women with prayer.
Question: text; Answer: Ted Cruz wants to shut down the government to stop women getting pap smears? #IStandWithPP http://t.co/dobI5PFhdR
Question: text; Answer: say 'welp, this just turned into a pap smear.' MT @__glitterDICK: You go to the doctor &amp; he walks in, what do you do? http://t.co/On4XbcXjc5
Question: text; Answer: January is #CervicalCancer awareness month. Learn what @AmericanCancer is doing to actively fight cervical cancer: http://t.co/JCXNCHtJdJ
Question: text; Answer: Overheard: "mantakin mo - ako, tayo, buong bayan ang nagbayad ng pap smear ni janet napoles!" #taxpayermoney #perangpinaghirapan
Question: text; Answer: Blogged: it's outrageous to deny girls the cervical cancer vaccine on spurious religious grounds http://t.co/KLmxqXcf
Question: text; Answer: May is Cervical Cancer awareness month! Get your Cervarix shot today and protect yourself for life #xmeanslove _ÙÕ_ http://t.co/761YpuTbBd
Question: text; Answer: The selfie that saves your life: smartphone holograms can diagnose cervical cancer http://t.co/ZGPFNj47b2 http://t.co/VxEF54SOu6
Question: text; Answer: #HPV vaccination does not replace cervical cancer screening http://t.co/0hABGu2pM6
Question: text; Answer: Women with circumcised partners are less likely to get cervical cancer.
Question: text; Answer: More women now die of overdoses from pain pills like OxyContin than from cervical cancer or homicide. http://t.co/h6l7IK2L7t
Question: text; Answer: Jeb's ideas are dangerous for women's health: he says @ppfa services like Pap smears, prenatal care &amp; STI screenings aren't women's health!!
Question: text; Answer: I like how the Bobby Jindal defenders don't think HPV &amp; cervical cancer screening count as cancer screening.
Question: text; Answer: Women taking birth control and getting Pap smears are not a threat to national security.
Question: text; Answer: HeLa, the oldest living cell line used in research, came from cervical cancer cells from a patient in 1951! --&gt; http://t.co/Bu2QOZQv
Question: text; Answer: 1. Pap smear atau pap test adalah prosedur pemeriksaan pada wanita untuk mendeteksi adanya kanker serviks. #PapSmear
Question: text; Answer: Learn more: Cervical cancer is caused by HPV with genotypes 16 &amp; 18 being responsible for 70% of cases. #cxca https://t.co/jfOSdxIP6t
Question: text; Answer: Enough wondering. Learn about cervical cancer risk factors: http://t.co/S4evGfrbFP #CancerFilm http://t.co/Ji5xBdxYU9
Question: text; Answer: With 528,000 new cases every year, cervical cancer is the fourth most common #cancer affecting women, after breast, colorectal, lung
Question: text; Answer: Women can rest easy knowing preventive care like mammograms &amp; cervical cancer screenings is now covered. Learn more: http://t.co/OPaL52ZAFj
Question: text; Answer: Phrases to send you into a panic: 1) We need to talk. 2) We found something in your pap smear. 3) You have just been tagged in a photo.
Question: text; Answer: Nairobi Womens Hospital are offering free breast cancer check and Pap smear every Saturday this month. Spread the word!

## Sheet: Topic Model Sample
Excerpt Copy
Question: text; Answer: I love to get my results..."your annual pap smear came back NORMAL"
Question: text; Answer: Pap smear sounds like it's meant for toast.
Question: text; Answer: Ask Well: Do Monogamous Women Still Need a Pap Smear? http://t.co/FxytAPJsTy #newyorktimes
Question: text; Answer: "'@UncommonFacts Women with circumcised partners r less likely to get cervical cancer.' there ya go girls. Stay away from extra skin!" #i2
Question: text; Answer: Annual pap smears? Not necessarily, new guidelines for women 30-65 http://t.co/aB96t7GZ
Question: text; Answer: #KenyaMedicalNews Mother, 24, dies from cervical cancer after being turned down for a smear test - ... http://t.co/VNiNOWl8RE #AfyaKenya
Question: text; Answer: @mattbanham You have no idea what's involved in a pap smear, do ya matey?
Question: text; Answer: Mrs. Lawal is a Poor Widow, Mother of Four diagnosed with Cervical Cancer and needs One Million to survive this disease. #SaveTheWidow RT
Question: text; Answer: @Louis_Tomlinson my friend @LaylaHart has cervical cancer &amp; is deaf.Her wish is to get noticed by u.Pls tweet her!U'll make her so happy!x14
Question: text; Answer: @Harry_Styles my friend @LaylaHart has cervical cancer &amp; is deaf.Her wish is to get noticed by you.Make her so happy and tweet her please!
Question: text; Answer: @Harry_Styles my friend @LaylaHart has cervical cancer.She loves you tons &amp; I know it'll make her so happy if you noticed her.pls tweet her
Question: text; Answer: @Harry_Styles PLEASE TWEET @LaylaHart SHE HAS CERVICAL CANCER &amp;SHE LOVES U TONS!SHE HASN'T BEEN WELL SO PLS TWEET HER &amp; CHEER HER UP! 70
Question: text; Answer: @Louis_Tomlinson my friend @LaylaHart has cervical cancer &amp; is deaf.Her wish is to get noticed by u.Pls tweet her!U'll make her so happy!x01
Question: text; Answer: â€œ@BigBootyChester: niggas wanna run up in my pussy like a pap smear! http://t.co/VwZXaaw6WPâ€- ðŸ˜­ðŸ˜­
Question: text; Answer: HPV vaccine can help prevent cervical cancer. Why aren't more girls getting vaccinated? Read our Expert Voices blog: http://t.co/ig9Z05z3xr
Question: text; Answer: 45M women have already utilized services like mammograms, pap smears, and prenatal care at no cost thanks to Obamacare. http://t.co/LX57y7H9
Question: text; Answer: Only every 5 Years! "Ask Well: Do Monogamous Women Still Need a Pap Smear?" http://t.co/j1h5E5UTia
Question: text; Answer: Testing women for HPV first, instead of using cervical screening, could prevent many cases of cervical cancer. http://t.co/rh0xuIV1z6
Question: text; Answer: Your mother is so dumb she went to dr Dre for a Pap smear. Her coochie doin a beat box @joshuacolonn
Question: text; Answer: Health Insurance Is | Cervical Cancer Spotted Later In Women Without Health Insurance http://t.co/qpnLBFQq
Question: text; Answer: #PreventCervicalCancer Go for a Pap smear test regularly..Pap smear tests are free at all Botswana public hospitals..
Question: text; Answer: Sometimes I read my own tweets and make the face of a girl whose doctor just told her that her pap smear came back irregular.
Question: text; Answer: I'm absolutely crying at this #SYTTD seeing the 24 year old bald bride with cervical cancer. Hits home to see someone battle. #Beautiful
Question: text; Answer: Ok, so if K-Pap dunks on a fool do we call that a Pap Smear??? @HoustonRockets
Question: text; Answer: Don't have health insurance? Check out our Breast &amp; Cervical Cancer Early Detection Program! http://t.co/KOSoHOSsKG
Question: text; Answer: Found an antibody against human papillomavirus helps identify individuals with high risk of HPV-related #cancer http://t.co/AnzAgxUSOt
Question: text; Answer: @Wazobia_FM Free Breast&amp;Cervical Cancer screening every Friday from 10-5pm,Optimal Cancer Care Foundation,118 BodeThomas, Surulere
Question: text; Answer: What is a #pap smear test? Diagnosis, #procedure &amp; cost in India. http://t.co/7w22DboSJS
Question: text; Answer: #HPV testing followed by screening for abnormal cells could prevent around 600 cervical cancer cases a yr in England http://t.co/dLcbVRVsgC
Question: text; Answer: Cheap test with vinegar checks for cervical cancer; seaweed may help prevent it http://t.co/wNWb7EYQrE
Question: text; Answer: FTFY RT @msnbc: What happens when one party dominates a legislature? Men get free pap smears.
Question: text; Answer: Women with circumcised partners are less likely to get cervical cancer. http://t.co/Jmc6y9U1aR #xxx #sex
Question: text; Answer: Cervical cancer rates are on the rise, study says: WASHINGTON -- New research out is showing just how importan... http://t.co/mf7nEp9vOi
Question: text; Answer: @DaveGorman Please RT for Jo's Cervical Cancer Trust national 5km walks, 16th June. Come and join us! http://t.co/WShRoqh8 #walkforfun
Question: text; Answer: January is Cervical Cancer Awareness Month. On average about 12,000 women will be diagnosed with cervical cancer... http://t.co/o7U68EQ0gd
Question: text; Answer: Women With HIV May Not Have Higher Cervical Cancer Risk: Study: Title: Women With HIV May Not Have Higher Cervic... http://t.co/mVhWHHi8
Question: text; Answer: Cervical Cancer-Causing Virus Found In The Brain, Shows Potential Connection To Epilepsy The virus becomes a... http://t.co/UvGu49xN
Question: text; Answer: Cervical Cancer-Causing Virus Found In The Brain, Shows Potential Connection To Epilepsy http://t.co/MdmpNeYJ via @mnt_cervical
Question: text; Answer: For women living in poverty, Planned Parenthood may be the only place to go for breast cancer and cervical cancer screenings.
Question: text; Answer: BRF Foundation is sponsoring Free breast and cervical cancer Screening today @ The Healing Stripes Centre, 14 Masha Rd, Surulere. 10-6pm.
Question: text; Answer: Come get your FREE health services, including free breast and cervical cancer exam appointments, at our booth all weekend! #NCLR12
Question: text; Answer: â€œ@thatgirltaylorr: @TheFarrenDavis just wait til you get a Pap smear and your vag cranked open lmao let me hear you say ohh la la then!~ðŸ™ˆðŸ˜¹ðŸ™‰ðŸ’¥
Question: text; Answer: Iâ€™m raising money for The Karen Clifford Skin Cancer Charity, Jo's Cervical Cancer Trust. Please sponsor me at http://t.co/SzgD7AmnHp
Question: text; Answer: Idea: a regular pap smear, but performed with a swab shaped like a tiny penis.
Question: text; Answer: @Tsu_Surf LOL WHAT the f? Ive never heard a guy (except a gynecologist) say the words "Pap Smear"
Question: text; Answer: I thot of something xola would say eish ya u shuld*"@Jabu_Lile: Only Glam_T says eeuw to a pap smear. Smh lol"
Question: text; Answer: The three most expensive groups of Medicaid spending in Utah are: 1) breast or cervical cancer; 2) disabled; and 3) the aged. #Utpol #utleg
Question: text; Answer: WTF THIS BITCH JUST SAID "WHATS A PAP SMEAR?" YOU A NASTY BITCH IF YOU DONT KNOW EEEWWWKKKK!!!!!
Question: text; Answer: Ovarian cancer is more common than cervical cancer and claims more lives. RT and spread awareness today http://t.co/uWsyDW7cBv
Question: text; Answer: http://t.co/0IPh9HFKEx Cervical Cancer Vaccine Doesn't Boost Clot Risk: Study: Title: Cervical Cancer Vaccine D... http://t.co/5ZwwgYnO9w
Question: text; Answer: LOL!! Women need to make sure their GYNs test for it w/ pap smears! RT @getthrutheday: @Here_ISound_Off @doctorskillet what's a woman to do?
Question: text; Answer: Don't be shy/scared - get screened. Cervical Screening Awareness Week (CSAW) 2014 | Jo's Cervical Cancer Trust http://t.co/6H5m640rsD
Question: text; Answer: â€œ@Mocking_JayB: lol so apparently you cant have a pap smear test if you're a virgin!!! OH THANK YOU LAWD!!!â€SMH!
Question: text; Answer: @LesMorley our refugee client, dying of cervical cancer our doctors missed, has a 6 figure chemo &amp; hospital bill. #cdnimm #refugeehealth
Question: text; Answer: Human Papillomavirus (HPV) is the leading cause of cervical cancer among women of all ages. Until recently, only... http://t.co/4riPzmif
Question: text; Answer: Negative HPV screening test better predictor of low cervical cancer risk than a negative Pap test: study http://t.co/bZpuO9rZe6
Question: text; Answer: Young women delaying getting checked for cervical cancer: Women under 25 can ignore signs of the... http://t.co/gxeR0TzAfu via @guardian
Question: text; Answer: HPV oral sex cancer link Human papillomavirus can cause genital â€¦: HPV oral sex cancer link Human papillomavir... http://t.co/R918hBBbIO
Question: text; Answer: Cervical cancer: One-in-five cases now in over-64s as experts call for â€¦ â€“ http://t.co/zj3Xp2iwWm http://t.co/KpPzNySHIL
Question: text; Answer: Why would anyone say that a pap smear sounds like something your dad puts on his sandwich when he's drunk? That's the grossest thing ever.
Question: text; Answer: Saw joan rivers on the fashion police she said she gets a yearly pap smear, at her age isn,t it a granpappy smear?
Question: text; Answer: Girls don't put off till tomorrow what can save lives today. Cervical Cancer screening is important!Follow @JoTrust for info. #CSAW x
Question: text; Answer: #EachOneCheckOne Fashion Fantasia! Support Breast &amp; Cervical Cancer advocacy. Sun Nov 25th|Oriental Hotel4pm @Nigerwives . Pls RT &amp; ff us.
Question: text; Answer: law school readings are as fun as getting a pap smear and dental work done at the same time
Question: text; Answer: Last two days of Cervical Cancer Awareness Week run by @JoTrust, see how to get involve at http://t.co/63LZUN3BSs
Question: text; Answer: It's Cervical Cancer Prevention Week this week! @JoTrust website is full of advice &amp; info. Regular checks saves lives http://t.co/YfAt2mBq
Question: text; Answer: Ladies, multiple sexual partners can increase ur risk of having cervical cancer. #health
Question: text; Answer: If pre-teen &amp; teen girls receive the #HPV vaccine, they can avoid cervical cancer. Yet, uptake is stalling in the US: http://t.co/tnSAcM74QS
Question: text; Answer: 12 women die of cervical cancer everyday!12! Imagine that?be INFORMED.Tell a friend,sister,daughter,mother and all follow @BraveheartsPhil
Question: text; Answer: @agnesbinagwaho @who yes for sure ur ministry is Leadin this Cervical cancer' Vaccin in Africa , find this Research on France 24.
Question: text; Answer: Why has cervical cancer become so common amongst the poor in Zambia? Second hand underwear is one of the causes. Ban it forever @GNdhlovu
Question: text; Answer: Multiple partners, unfaithful partners and unprotected sex increases the chances of cervical cancer. #breast&amp;cervicalcancerawareness#
Question: text; Answer: Its_Ya_Majesty
Question: text; Answer: Pap smear strikes again http://t.co/LuZ2D2d9So
Question: text; Answer: in there like a pap smear i leave boxes swollen, then im goin top shelf to clean out her colon, neighbors beat the door down for the moanin
Question: text; Answer: Problems and Profits of PAP Smear or PAP Test http://t.co/neCGMPlrKC
Question: text; Answer: Very Sad"@leratokganyago: Singer Puff Johnson lost her life to cervical cancer last night!! #RIP"
Question: text; Answer: HeLa, the oldest living cell line used in research, came from cervical cancer cells from a patient in 1951! --&gt; http://t.co/Bu2QOZQv
Question: text; Answer: Oncology News: Advaxis to update preliminary data on ADXS-HPV Phase 2 trial for cervical cancer: Advaxis, Inc., ... http://t.co/vt2Orydc
Question: text; Answer: The Thousand-Dollar Pap Smear: http://t.co/InecCfh9Mb
Question: text; Answer: Thanks to #exposepp a Pap smear in college (no $) saved my life which allowed me the choice of 2 beautiful children today. PPFamilyValues
Question: text; Answer: I GOTTA GET MY PAP SMEAR AND CHECK UP EVERY SIX MONTHS...WON'T GET ME FOOLðŸ‘Ž
Question: text; Answer: Research: evidence found that the rate of human papillomavirus (HPV) is rising, linked to throat cancers through oral sex.
Question: text; Answer: HPV shots don't make girls promiscuous, study says: Shots that protect against cervical cancer do not make girls... http://t.co/z4plODOQ
Question: text; Answer: Teal Ribbon #Awareness: Agoraphobia, Anxiety Disorder, Batten Disease, Cervical Cancer, Chari Malformation, http://t.co/5S57DKedHc
Question: text; Answer: Planned Parenthood provides 500k breast exams, 400k cervical cancer screenings per yearâ€”I #StandWithPP to protect their essential services.
Question: text; Answer: Multiple sexual partners and early sexual activity is a risk factor for developing cervical cancer !
Question: text; Answer: http://t.co/oSpdYCCq Mother-of-four killed by cervical cancer after doctors misdiagnosed tumourâ€¦ http://t.co/i28JC0qM
Question: text; Answer: Pap Smear - Detect Abnormal Changes in the Cells of Cervix for Rp. 128.000 only at Siloam Hospitals - Call 500 181
Question: text; Answer: According to #wddty 3,177 women dying of cervical cancer is a "relatively tiny annual death toll". http://t.co/3SuoqNAI
Question: text; Answer: Frequent aspirin use reduces risk of cervical cancer by nearly half: Long-term and frequent use of as... http://t.co/owdZbZ7GXu #science
Question: text; Answer: SMH hahahaha! RT @e_russels: Oooh so pap smear has nothing to do with 'pap' the food " O.o @winnieTashy Lmao!!"
Question: text; Answer: HPV vaccination could reduce global deaths from cervical cancer by two-thirds http://t.co/KyMlOhkYrw #WorldCancerDay http://t.co/4dKTOIW964
Question: text; Answer: The Pap test and the HPV test are cervical cancer screening tests. Here's how they are used: http://t.co/KZ5RtJdDTO http://t.co/8c3Q5NTsvE
Question: text; Answer: January is Cervical Cancer Awareness Month. Spread awareness of this preventable disease by supporting - http://t.co/3PKt18NtZG
Question: text; Answer: .only charity devoted to Cervical Cancer in the UK Jo's cervical cancer trust http://t.co/NW2PlgzgnU #GSKIMPACTUK http://t.co/yeGFGPoewz
Question: text; Answer: Need a low-cost Pap test? Check out the Nat'l. Breast &amp; Cervical Cancer Early Detection Program. http://t.co/CWckyfC8 #LatinoHealth
Question: text; Answer: "Your mother's so dumb she went to Dr. Dre for a pap smear." - #WhiteChicks haha
Question: text; Answer: If detected early many types of #cancer such as breast cancer, cervical cancer, colorectal cancer can be successfully cured #WorldCancerDay
Question: text; Answer: HPV vaccine is safe, study finds: A vaccine against human papillomavirus, commonly known as HPV, a virus known to... http://t.co/IKLj0hq7
Question: text; Answer: Cervical Cancer Screening 'Heat Test' Is Less Invasive, Study Says http://t.co/SCVl8hakpo #lifestyle
Question: text; Answer: @politico â€¼ï¸ O M G â€¼ï¸ Bernie Sanders Blames Cervical Cancer On A Lack Of Orgasms http://t.co/wKbzWnsQsd http://t.co/lqpcThZ9GS
Question: text; Answer: Should I vote 4 Bernie Sanders that thinks orgasms prevent cervical cancer or the one who has an illegitimate child? http://t.co/LDCbzXqrQq
Question: BRF Foundation is sponsoring Free breast and cervical cancer Screening today @ The Healing Stripes Centre, 14 Masha Rd, Surulere. 10-6pm.; Answer: @LesMorley our refugee client, dying of cervical cancer our doctors missed, has a 6 figure chemo &amp; hospital bill. #cdnimm #refugeehealth

## Sheet: Random Sample
Excerpt Copy
Question: text; Answer: http://t.co/azaNtUQv &lt;&lt;&lt;&lt; shaving head and having body wax for cervical cancer! RT PLEASE!!!
Question: text; Answer: your mother's so dumb she went to Dr. Dre for a pap smear.
Question: text; Answer: Someone asked, "You got Pabst here?". I heard Pap smear.
Question: text; Answer: Soy and Cervical cancer http://t.co/xV9tEokBo1
Question: text; Answer: Vitamin A and Cervical Cancer http://t.co/InRBqmg9C5
Question: text; Answer: @tamronhall and y'all thought Pap smears were bad! Look at your face _Ù÷â_Ù÷â_Ù÷âand the other girls _Ù÷__Ù÷__Ù÷_
Question: text; Answer: New post: WHO Stresses Value of Vaccine in Preventing Cervical Cancer http://t.co/oyKspkjA7D
Question: text; Answer: pap smear
Question: text; Answer: #NoManShouldEver get a pap smear
Question: text; Answer: "@twix3D: @alteregomellow pap smear a fi yuh vagina, girl" rawsclawt yes!... Mamogram mi mean... Dwrcl. Ok mah puh dung di rum bakkle!
Question: text; Answer: Cervical cancer kills 1 Indian woman every 7 mins. Join our cause 'Schools in a fight against cervical cancer' ! http://t.co/EOTuY5cAPM
Question: text; Answer: The DO The Vicki Neilsen Luncheon for Cervical Cancer Awareness has been updated Start: Sat 11 Oct 2014 12:00 http://t.co/hznmZEjxgD
Question: text; Answer: Women's health outcomes will worsen with the new Pap smear rules and shift of Manmograms to 40 and up. Stop lying @BarackObama
Question: text; Answer: The # of cervical cancers observed in Fort Chip was slightly higher than the number expected based on Alberta rates from 2007-11.
Question: text; Answer: @LivEchonews Its cervical cancer awareness week.Please share the smear test message with as many people as possible! http://t.co/KHUVZWXb
Question: text; Answer: Mother-of-two sues hospital after she gets cervical cancer http://t.co/8i7wsYImu9
Question: text; Answer: @MissJessWright_ 19 year old Sophie passed away from cervical cancer on Saturday! Please sign and RT! #SophiesChoice http://t.co/iZ5zERFDf0
Question: text; Answer: Warts are caused by a viral infection, specifically by one of the many types of Human Papillomavirus (HPV). Warts... http://t.co/RaxNmvM1gx
Question: text; Answer: Pap Tests For Cervical Cancer Often Are Wasted http://t.co/oYnZm7xI
Question: text; Answer: Folate and vitamin B may help prevent HPV and cervical cancer http://t.co/9mlQm1feHY
Question: text; Answer: Remember: HPV and Pap Test Results: What Do... https://t.co/I8rw9iV2oc
Question: text; Answer: Schoolgirls to get cervical cancer vaccines from 2014 http://t.co/zrwJ4Zujsz
Question: text; Answer: New post: Genetics of cervical cancer raise concern about antiviral therapy in some cases http://t.co/yqSTg44Ie5
Question: text; Answer: Current NICE Guidance for cervical cancer available here: http://t.co/Gi3UXQZpnC
Question: text; Answer: Moment of Silence for Eva Peron who died of Cervical Cancer 60 years ago to this exact minute
Question: text; Answer: Latest News - Blacks have trouble clearing cervical cancer virus... #news http://t.co/qCpef3Yl
Question: text; Answer: #countkun Japan Times latest articles: Victims hit cervical cancer vaccines: Jap... http://t.co/SCg34VxrVF #twimaker
Question: text; Answer: Lower your risk for cervical cancer: get regular Pap tests, use protection during sex, limit the number of sex partners, #EveryWomanCounts
Question: text; Answer: East Africa: Vaccination Against Cervical Cancer Planned for 1.5 Million Girls: [AlertNet]A vaccine against th... http://t.co/Z8nZjtxakZ
Question: text; Answer: Country May Introduce Cervical Cancer Vaccine http://t.co/vhV4SwYA
Question: text; Answer: Regular Pap tests can reduce your risk of being diagnosed with cervical cancer by up to 96%. #worldcancerday http://t.co/Cd3lXClI
Question: text; Answer: We are coming to the end of the cervical cancer awareness month, have you had your pap smear yet???
Question: text; Answer: Dont shed a tear, you queer. Grab a beer and give her a pap smear
Question: text; Answer: @ElaineEdwards @Imisaninja I've seen the heartbreaking impact of cervical cancer in my work. I'm pro-vaccination (no surprise there!)
Question: text; Answer: The FDA recommends HPV tests over Pap tests to find cervical cancer. Here's why: http://t.co/4NzyBm20O1 via @CNNHealth
Question: text; Answer: Pap test still expected to play role in cervical cancer screening -- http://t.co/W5hiNa8TUn
Question: text; Answer: News: Single HPV test 'predicts cervical cancer risk for up to 18 years', say US researchers http://t.co/E2hYoopP (Analysis soon on blog)
Question: text; Answer: åá Mother died of cervical cancer after ‰Û_doctors missed signs nine times‰Û_ on http://t.co/JUAf60g6gQ
Question: text; Answer: NYT: new lower price for GAVI vaccine to protect girls against cervical cancer for developing countries http://t.co/AJqOD6Ykt2
Question: text; Answer: Love Girl all finished for insta_leash to raise funds for her fight against Cervical Cancer #lovegirl‰Û_ http://t.co/l7S7CtJXzX
Question: text; Answer: Women with circumcised partners are less likely to get cervical cancer. http://t.co/Jmc6y9U1aR #xxx #sex
Question: text; Answer: Defunding Planned Parenthood= Birth control. Pap smears. STD testing. Prenatal care. GONE. Unless we take action: http://t.co/kYpugUUK7F
Question: text; Answer: Crystal Castles - Pap Smear: http://t.co/RKUYU2kuTI #groovyasfuck
Question: text; Answer: Tonight I'm at The PDP for Let's Move For Life! A Fundraising Zumba event to help prevent cervical cancer! RT http://t.co/lDFKc0WTks
Question: text; Answer: Pap Smearios #RejectedCereals
Question: text; Answer: Waarom ik nooit telefonisch een uitslag van een Pap smear (uitstrijkje) doorgeef aan een man: http://t.co/HthpfcfTkl
Question: text; Answer: @ITVAnglia Please RT for Jo's Cervical Cancer Trust doing a 5km walk, 16th June. Come and join us! http://t.co/WShRoqh8 #walkforfun
Question: text; Answer: Pernah pap smear bu? "@nindyaaz: habis HB, beberapa jamnya keluar flek, noda seukuran telunjuk. Sedang tidak hamil. Kenapa ya dok kira2?"
Question: text; Answer: Make a pledge to attend #cervicalscreening &amp; prevent cervical cancer #CCPW http://t.co/NuRN8hw0qC
Question: text; Answer: will be 53,000 excess cervical cancers among girls who should be getting HPV vax bc of poor uptake in US, bad journalism = collateral damage
Question: text; Answer: Having a circumcision protects your female partner from developing infections that could lead to her developing cervical cancer.
Question: text; Answer: Summary of recommendations Screening for Cervical Cancer (start at age 25, q3years) yes! http://t.co/ERWX4U3N6h
Question: text; Answer: When it comes to HPV &amp; cervical cancer there are a lot of misconceptions. Tweet your questions w/ #OzAnswers to be answered on the show.
Question: text; Answer: HPV testing more accurate than PAP smear http://t.co/7JGbB5uBOH @DavidHeitz @MeredithBespoke @beigemaguk #HPV
Question: text; Answer: @AngelAquino_OFP MMK: Cervical Cancer Survivor Angel Aquino May 30. (TFC) Best Drama Actress in Television. http://t.co/O7cskuWIvZ
Question: text; Answer: Article about @FairfaxEllie &amp; her brave sister Siobhan who beat cervical cancer http://t.co/LvQXaPKGcW
Question: text; Answer: @beadelfierro07 @bebeshaaa pati pud ka bei? gi pap smear? poor vajayjay...hahaha
Question: text; Answer: @LawsonRyan sadly a friend19 died of cervical cancer Saturday after being refused a smear test. Help spread the word http://t.co/cE26HeHapv
Question: text; Answer: A drunk comes to the ER and asks if we do HIV/AIDS screenings. He then states that he wanted to get ‰ÛÏone of them there male pap smears!‰Û
Question: text; Answer: 23 years and millions served: CDC‰Ûªs National Breast and Cervical Cancer Early Detection Program, Pump Handle blog - http://t.co/4jpmR0CbNk
Question: text; Answer: #EurekaMag High prevalence of abnormal Pap smears among young women co-infected with HIV in rural South Africa ‰ÛÒ‰Û_ http://t.co/34k0Fm65vs
Question: text; Answer: Screening for HPV May Be Better Than Pap Test, Study Suggests http://t.co/gd7sSGUGJ5 RT @WomensHealthNIH
Question: text; Answer: HPV not eradicated by popular disinfectants - Commonly used disinfectants do not kill human papillomavirus (HPV) t... http://t.co/hSrEtAbV5K
Question: text; Answer: Cervical Cancer: Uninsured Are Diagnosed Later: Women without health insurance are far more likely to re... http://t.co/y9ztjmsr #health
Question: text; Answer: Free Pap smear test till Friday in participating clinics! But most are fully booked. Try calling for an appt! http://t.co/hGzXxLjqOF
Question: text; Answer: pap smear // crystal castles
Question: text; Answer: Smartphones are capable of detecting everything from an ear infection to cervical cancer: http://t.co/4PP3m53qXy http://t.co/WWc3gpHA3B
Question: text; Answer: DYK: Oral cancer is more deadly than cervical cancer and melanoma. Seeing your dentist regularly can help catch the disease early on and...
Question: text; Answer: Ebonyi MWAN immunises 500 schoolgirls against cervical cancer: FIVE hundred school girls in Ebonyi State have ob... http://t.co/YgxPxGoF
Question: text; Answer: Doctors use immune therapy against cervical cancer http://t.co/NEu09MhS2e
Question: text; Answer: A new trial finds that the Gardasil vaccine protects men against human papillomavirus @thenames_nicole
Question: text; Answer: How Often Should Pap Smear be Done?: Recommendations on Frequency of Pap Test Q: How often should we women get a... http://t.co/Y28zaacj
Question: text; Answer: "We have a responsibility, a responsibility to the women of today" @Jhpiego CEO on increasing access to cervical cancer screening services
Question: text; Answer: PHOTO "Lift your Skirt, Save a Life" Cervical Cancer Ad Divides #Singapore http://t.co/bucmtbSf06 #women
Question: text; Answer: Cervical Cancer and Infertility http://t.co/DWlrIvYaS8
Question: text; Answer: #googlenews One dose of HPV vaccine may prevent cervical cancer - New Straits Times http://t.co/StYww0Cijl
Question: text; Answer: Learn more about rare forms of cervical cancer http://t.co/tFENS4S770
Question: text; Answer: @GovHerbert I'll come right to you for my PAP smear since you defunded the only preventative healthcare provider I can afford as a student
Question: text; Answer: Approx. 900 cervical cancer cases are diagnosed a year in NY. Get screened for one of the most preventable cancers. http://t.co/GaLMeWg20s
Question: text; Answer: What is cervical cancer - know the facts: http://t.co/p9sn5Q2muN
Question: text; Answer: Health News Many Lesbians Not Screened for Cervical Cancer, Study Finds: Title: Many Lesbians Not Screened for C... http://t.co/4cVoyGQB
Question: text; Answer: Cervical cancer screenings aka PAP smears have been covered pre Obamacare for years. #debates
Question: text; Answer: Latinas have high rates of cervical cancer, the 2nd highest mortality rates after African Americans #EndThisDisparity http://t.co/pmpwmdpBAo
Question: text; Answer: Cervical cancer - what you need to know: The virus passes from person to person through genital contact, most of... http://t.co/nKScHnhA
Question: text; Answer: It's National Cervical Cancer Awareness Month. Protect yourself-- get screened, and encourage others to do the same. http://t.co/8k7QgAyS
Question: text; Answer: Dewi Persik: Pap Smear Itu Penting!: Penggunaan produk kewanitaan tidak selamanya dapat menjaga Anda dari masal... http://t.co/i62jPyBC
Question: text; Answer: Cervical cancer ‰ÛÒ more preventable now: learn more from retired TV anchor http://t.co/GalG8541
Question: text; Answer: HPV oral sex cancer link Human papillomavirus can cause genital ‰Û_: HPV oral sex cancer link Human papillomavir... http://t.co/R918hBBbIO
Question: text; Answer: I eat more pussy than cervical cancer. #PLS nobodytake it personal
Question: text; Answer: Increase in percentage of women of Reproductive age screened for cervical cancers from 50 to 70 (Kilifi County FSP 2014)
Question: text; Answer: What every woman should know about cervical cancer: causes and prevention. •À_ Cervical cancer is a di http://t.co/RzSPhgUA6t
Question: text; Answer: Cabbage Beats Chemo For Cervical Cancer http://t.co/cuMmNR00Gl
Question: text; Answer: Your mother is so stupid that she tried to go to Dr. Dre for a Pap smear. "Help Dr. Dre, my cooch is beat boxing!!"
Question: text; Answer: DNA alternative to Pap smear sparks medical debate http://t.co/KyJYzNClSt
Question: text; Answer: Cervical Cancer Prevention Week starts on Sunday.Best of luck to everyone holding events,hopefully the snow won't keep people away!
Question: text; Answer: Is your partner living with cervical cancer? We have a new private forum where you can find mutual support:åÊhttp://t.co/nZsdFcuZMA
Question: text; Answer: @tpearce003åÊlook forward to welcoming you to parliamentary drop-in today to discuss cervical cancer prevention in Erith &amp; Thamesmead
Question: text; Answer: Announcement that Global Fund will now support cervical cancer screening from partners in HIV, TB, Malaria #9thSCCA http://t.co/gGonR6sqkN
Question: text; Answer: Crystal Castles - Pap Smear - Yo se que es lo que tÌ¼ odias asÌ_ que lo hago de manera constante http://t.co/KSzhqN4t7s
Question: text; Answer: ah, also got a new update of cervical cancers, i.e: in every 2 minutes, 1 woman is dead in this world because of this disease :(
Question: text; Answer: Cervical cancer: One-in-five cases now in over-64s as experts call for ‰Û_ ‰ÛÒ http://t.co/zj3Xp2iwWm http://t.co/KpPzNySHIL
Question: text; Answer: !!"@glo_riah: I've been saying. RT @Basemental: Teens are now indulging in sex for entertainment.. cervical cancer will hamble you ladiiies"
Question: text; Answer: Cervarixå¨ selected as vaccine for British Columbia&#39;s new cervical cancer prevention program for young women
Question: text; Answer: #sunriseon7 cervical cancer commercial. Message =if you have a pap smeer every 2 years you can have sex as much promiscuous sex as you like
Question: text; Answer: Nairobi Womens Hospital offering free breast cancer check and Pap smear every Saturday this month.Please RT
Question: text; Answer: [Agenda] Breast Examination and Cervical Cancer Prevention (Brave) Sabtu, 20 Sept 2014 di RSCM Kirana via @bravefkui http://t.co/5dDS7fSeXz
Question: text; Answer: If bae ain't circumcised then tell that nigger to go get his cap cut of, cervical cancer will fuck you up!!!
Question: text; Answer: "it's almost time to get your pap smeard" #quoteoftheday
Question: text; Answer: @JesslaFox Sadly Sophie Jones 19yrs lost her battle with cervical cancer. Please get signing #RT #SophiesChoice http://t.co/UyGXh1wa9r
Question: text; Answer: Last two days of Cervical Cancer Awareness Week run by @JoTrust, see how to get involve at http://t.co/63LZUN3BSs
Question: text; Answer: ‰ÛÏ@kingmarnezus: I still don't get it http://t.co/9CJSIgmXqS‰Û lol *gynecologist *pap smear _Ù÷â
Question: text; Answer: Defunding Planned Parenthood= Birth control. Pap smears. STD testing. Prenatal care. GONE. Unless we take action: http://t.co/0Xd7bFyuZK
Question: text; Answer: "@FineAssBlackMen: http://t.co/t5DzsayAUL" I think it's time for a pap smear
Question: text; Answer: Join Shimmers Preventive Movement against Cervical Cancer.we organise fun parties,provide screenings @ d venue.results r given on d spot.
Question: text; Answer: Zimbabwe faces challenges in preventing treating cervical cancer PlusNews reports http://t.co/bBr6wgl2
Question: text; Answer: Cervical Cancer Support Group, Community Room, Tesco's on Western Avenue in #Cardiff from 5:45pm-7:45pm on Thurs 11th December 2014.
Question: text; Answer: Southern Africa Governments Failing to Address Cervical Cancer http://t.co/drirIXnR #whirrld_news
Question: text; Answer: BCC Research Publishes a New Report on Global Markets for Cervical Cancer Drugs and Diagnostics http://t.co/lZyej0Sk7E
Question: text; Answer: @ihadcancer that happens with cervical cancer too &gt;..&lt; #cancerfail
Question: text; Answer: What the what!? Wow... @AP After cervical cancer, woman finds an unexpected surrogate to carry her baby - grandma: http://t.co/GLHfp8Yi -JM
Question: text; Answer: Who knew providing pap smears and contraceptives was worse than burning people alive or sawing their head off on... http://t.co/n1oRHvGZ5Y
Question: text; Answer: Yoh,lmao"RT@OVO_AB_: Hahahahahaha RT @Iam_daBANG: :"""""D RT @entrocyd: You people eat weird food! RT @Lil_Hlengz: How much is pap smear?"
Question: text; Answer: Stop cervical cancer #CamelToeChallenge @wheredawhiskey @ilovebbwwomen @Nafic69 @Cam4 @poccaxx75 @3rdAlarm69 http://t.co/oD9EqFuuYi
Question: text; Answer: Stop cervical cancer #CamelToeChallenge @wheredawhiskey @ilovebbwwomen @hotwifehottie @Curveswanted @PornoBrazil http://t.co/htthOzRMap
Question: text; Answer: Peripheral dose measurements in cervical cancer radiotherapy: a comparison of volumetric ... - http://t.co/yrbRmP7KZm
Question: text; Answer: 'I strongly believe it‰Ûªs one of those checkup tests you just have to have.' Find out more about Pap smears http://t.co/NiMqwKKj55
Question: text; Answer: hey everybody should I write this school project marketing plan about why you should get anal Pap smears if you like getting it up there Y|n
Question: text; Answer: #wearethepeople Cervical Cancer Rates Drop Slowly - MedPage Today http://t.co/OoBx4UN1z3
Question: text; Answer: Joey Feek Diagnosed With Stage IV Cervical Cancer http://t.co/xCyYFlXbzc
Question: text; Answer: He knows this because of his last pap smear there. https://t.co/NxhkBLEsiW
Question: text; Answer: Question: Do you need a pap smear ifyou've had a complete hysterectomy? http://t.co/nPqFH3fzsO
Question: text; Answer: Blacks have trouble clearing cervical cancer virus: http://t.co/xzsE7qtp via @msnbc
Question: text; Answer: If cervical cancer is detected early, chances are that the intervention will take away just the very tip of the cervix. #CancerUG
Question: text; Answer: Sexually active females should have a Pap smear every 1-5yrs to detect early changes that may progress to #CervicalCancer! Cc @omojuwa
Question: text; Answer: Free health clinic shut down after 2-year-old boy gets "excessive dose" of cervical cancer vaccine, officials say http://t.co/c86TI1Aaph
Question: text; Answer: Yearly gynecologist exam recommended, even without Pap smear: But some doctors prefer a more individualized appr... http://t.co/BvUKiqgZ
Question: text; Answer: Prevalence of human papillomavirus infection and phylogenetic analysis of HPV-16 E6 variants ... - http://t.co/pLwFHrwZ6A
Question: text; Answer: My HS friend was diagnosed with cervical cancer at 31; she started losing her hair so I shaved mine in support. http://t.co/IKCl6cgrDo
Question: text; Answer: Cervical Cancer Symposium in sub-Saharan Africa, Mbeya , Tanzania , 2-5 November 2015, register now @NIMRHQS http://t.co/1M768cE5e5
Question: text; Answer: Hey kalian @neyevas @diahLdy @anyeez dan @virasabrina ayo kita pap smear brg2 yuks...takut nieh abs baca artikel ttg kanker serviks...
Question: text; Answer: Carboplatin Versus Cisplatin in Cervical Cancer http://t.co/InoUb5Zvaj http://t.co/jgnWa35dA6
Question: text; Answer: 4 Tips to Prevent Cervical Cancer, Naturally http://t.co/jmGAGvIA
Question: text; Answer: Charity launches #SmearForSmear cancer campaign: Jo's Cervical Cancer Trust aims to raise awareness of cancer ... http://t.co/JG7300POyT
Question: text; Answer: Pants on Fire! @TXDemParty says if #HB2 passes, El Pasoans must drive to San Antonio for cervical cancer tests http://t.co/CQtrimMAB6
Question: text; Answer: For this reason, some women now may have an HPV test when they have their Pap test. It will still be
Question: text; Answer: cervical cancer statistics http://t.co/GJ1o3lnT2E
Question: text; Answer: @BinkyFelstead Please SIGN &amp; RT to help lower the age of cervical cancer screening!! http://t.co/q6htryfZB3 #SophiesChoice #saynotocancer..
Question: text; Answer: HPV shots don't make girls promiscuous, study says: Shots that protect against cervical cancer do not make girls... http://t.co/z4plODOQ
Question: text; Answer: Teal &amp; White Ribbon Awareness: Cervical Cancer http://t.co/oKCEoTtU4C
Question: text; Answer: DYK: Women with early cervical cancers and pre-cancers usually have no symptoms. #CancerAwareness #EarlyDetection... http://t.co/2yzyiRI5
Question: text; Answer: cervical cancer, a major scientific study has found. http://t.co/10u3iN5NdF
Question: text; Answer: New study shows infection with HIV does not appear to increase a woman's risk of cervical cancer.
Question: text; Answer: Fearmongering kills: States with lower HPV vaccination rates have higher cervical cancer rates http://t.co/eXa3xUiATn
Question: text; Answer: Revealed!! 7 major causes of cervical cancer http://t.co/c0HB3jmSz9
Question: text; Answer: HPV Vaccine May Cut Rate of Cervical Cancer 'Precursors' via @everydayhealth http://t.co/ZkLioSN8 @hth372ottwalter
Question: text; Answer: I kinda hope that I do end up having cervical cancer, bc then I can tell people that's why I moved back home and not bc I wanted to kms
Question: text; Answer: .@mikiebarb Nah, just standard stuff like claiming women fantasize about rape and that cervical cancer's caused by a lack of orgasms.
Question: text; Answer: Pap Smear - Detect Abnormal Changes in the Cells of Cervix for Rp. 128.000 only at Siloam Hospitals - Call 500 181
Question: text; Answer: Cervical cancer is caused by excessive intake of contraceptives and having a large number of sexual partners. Be safe.
Question: text; Answer: @TalkIBC @tuscaloosanews 1:40K get cervical cancer,yet Gardacil causes over 100 deaths year&amp; other major complications;is Gardacil about $$
Question: text; Answer: End in sight for cervical cancer - how the #SaatchiBill could help: via @Telegraph: http://t.co/Wl4GmoArDM
Question: text; Answer: Cervical cancer vaccine creator Ian Frazer provides hope of a herpes vaccine Campus Morning Mail http://t.co/80tdRPQaiS
Question: text; Answer: Told my mom I was going to the hair salon tomorrow and she said, for what? I said, so I can get a Pap smear, that's where they do it, right?
Question: text; Answer: @DrJaneChi @rbraceysherman the way they explained it--not comforting: "cervical cancer is slow moving so you don't need to know right away"
Question: text; Answer: "@needleNbitch Before loving others, start to love yourself... Yuk yg domisili di #jogja kita tes Pap Smear bareng:) https://t.co/oI7sIjPEvk
Question: text; Answer: Am I At Risk For Cervical Cancer? ASK AN OBGYN http://t.co/8aBKcvNIeR
Question: text; Answer: Follow me on instagram or die from Cervical Cancer : YaBitchLookNasty
Question: text; Answer: Cervical cancer: One-in-five cases now in over-64s as experts call for extension to smear‰Û_ http://t.co/L9klq0OFOk http://t.co/y7hAgvkbVC
Question: text; Answer: #LadiesOughtTo go for Pap smear..extremely important for early detection of Cervical Cancer risks...pls think abt it.
Question: text; Answer: 'Check if you have cervical cancer' http://t.co/RHvjy9cxi8
Question: text; Answer: Pap smears are the devil. Can't say that enough.
Question: text; Answer: dis pic is why I'm glad I'm gay and I don't fuck with... ‰ÛÓ That's caused by HPV (Genital human papillomavirus). ... http://t.co/dzoWTLVn
Question: text; Answer: Today in 2012, Yvette Wilson dies of cervical cancer [Friday, Def Comedy Jam, Moesha, Poetic Justice, The Parkers] http://t.co/85GPBaTrZ4
Question: text; Answer: Would @clarercgp like to tell me about the 'normal ageing process' of my mother, who died of cervical cancer aged 39? @doctorchristian
Question: text; Answer: @carmzy_ela24 @jonnamesa16 @earlmontejo @ghelynnn Kwento mo sa cervical cancer.
Question: text; Answer: #Tmskr401 Cervical cancer is usually treatable, when detected early; regular screening with Pap tests is critical for early detection.
Question: text; Answer: Wilmore: GOP is waging a "pap smear" against women (VIDEO) http://t.co/ZHJ4s2hGqL http://t.co/xJ5JYcIuej
Question: text; Answer: At Butaro Hospital Rwanda, exploring how we can prevent deaths from cervical cancer. http://t.co/vzWmEKnc1G
Question: text; Answer: "@CulpritEnter: Xhosa men go for Pap smear." Lmao!
Question: text; Answer: Thanks to the amazing young ladies at Holy Faith Convent for their support during Cervical Cancer Awareness Month. http://t.co/SWT93xsDqJ
Question: text; Answer: This-----&gt;&gt;"@SundayTimesZA: Cervical cancer risk for lesbians http://t.co/FOUPb71EmA http://t.co/1H7RJ6uM7u"
Question: text; Answer: @VictoriaWakile Did you know that 65% more women die of brain tumors than cervical cancer? Please RT #BrainTumorThursday &amp; raise awareness
Question: text; Answer: Tapi kalau pap smear tu boleh kesan awal kanser servik, bukan bagusnya kita buat?
Question: text; Answer: Health News: Protect Your Daughters from Cervical Cancer http://t.co/BlWnBn3vdv
Question: text; Answer: #Win Free Cervical Cancer Screening Kit- RRP å£129 with @Daysinbed on this Weeks #competitionlinky http://t.co/bSSGoJBt3P @umeandthekids2
Question: text; Answer: #NeedYourPermission @GovernorCorbett R a Pap Smear test &amp; a Pop Quiz similar? #standwithwomen
Question: text; Answer: Cervical cancer - Among leading cancers in older women in Uganda. Ignorance prevents women from testing #TNR
Question: text; Answer: Vinegar Test Accurately And Cheaply Screens For Cervical Cancer http://t.co/zihYle8QCc
Question: text; Answer: This is your regular reminder to go and get that overdue smear done. SERIOUSLY SO IMPORTANT: "Cervical cancer rates in under 35s soar 60%"
Question: text; Answer: thanks for dropping my groceries during the pap smear, ben franklin *rolling the eyes*
Question: text; Answer: Nairobi Womens Hospital are offering free breast cancer check and Pap smear every Saturday this month. Spread the word!
Question: text; Answer: #whatshot #news Doctors Use Immune Therapy Against Cervical Cancer http://t.co/RfWRjVHw22 http://t.co/Vcrq7vOIBX #socialmedia
Question: text; Answer: A2. Absolute reliance on Pap smear which is complex &amp; costly, hinders access to #cervicalcancer screening @PRBdata @Jhpiego #CCChat15
Question: text; Answer: Medicare To Cover Joint Pap Test and HPV Testing http://t.co/KuXj1mxK7j
Question: text; Answer: @laVidadeRaye got that pap smear ay
Question: text; Answer: Download the new WSJ ebook on a controversial and deadly medicine that treats cervical cancer. http://t.co/ZLoaTi01gK http://t.co/2KD4Kfm2K5
Question: text; Answer: Please help support Cervical Cancer Awareness, add a #Twibbon now! http://t.co/9HX2ZeJ7
Question: text; Answer: ‰ÛÏ@randajarrar: @xtinehlee I've always wanted to live tweet a pap smear‰Û *slow blink* *slow clap*
Question: text; Answer: At my first prenatal visit the doctor did the routine Pap smear, I've had many and have never thought about something being wrong
Question: text; Answer: Overview - Diagnosing cervical cancer - http://t.co/BhChjKc6qs
